# Supplementary material for: Integrative metagenomic and metabolomic analyses reveal gut microbiota-derived multiple hits connected to development of gestational diabetes mellitus in humans
Source: Gut Microbes. 2022 Dec 22;15(1):2154552. doi: 10.1080/19490976.2022.2154552 (PMC9794004; doi:10.1080/19490976.2022.2154552)
Supplement: Supplemental Material [file KGMI_A_2154552_SM9684.zip]

Archive with 3 entries (3 files):
- Research highlights_20221102.docx
- STROBEchecklist_20221102.pdf
- Supplementary Material_20221102_1800_Final Version.pdf
